# Supplementary material for: Reporting and methodological quality of meta-analyses in urological literature
Source: PeerJ. 2017 Apr 19;5:e3129. doi: 10.7717/peerj.3129 (PMC5399869; doi:10.7717/peerj.3129)
Supplement: Data S1 [file peerj-05-3129-s002.xlsx]

## Sheet: Sheet1
No	impactfactor	impactfactor5	year	noauthors	epistatsdegree	participatingcenter	fundingsupport	subspecialty	noofincludedstudies	rctvsnonrct	typeofmeta	surgicalintervention	citation	attacheplist	claimp	p1	p2	p3	p4	p5	p6	p7	p8	p9	p10	p11	p12	p13	p14	p15	p16	p17	p18	p19	p20	p21	p22	p23	p24	p25	p26	p27	prisma	a1	a2	a3	a4	a5	a6
1	3.533	2.968	2015	10	0	3	0	7	8	3	3		35	0	0	1	1	1	1	0	1	1	0	1	1	1	1	1	1	0	1	1	1	1	1	1	1	1	1	1	1	1	24	0	1	1	0	0	1
2	3.533	2.968	2015	3	0	2	1	7	23	3	1	1	11	0	1	1	1	1	1	0	1	1	1	1	1	1	1	1	1	1	1	1	1	1	1	1	1	1	1	1	1	1	26	0	1	1	0	0	1
3	3.533	2.968	2015	10	0	4	0	3	9	2	1	1	6	0	1	1	1	1	1	0	1	1	1	1	1	1	1	1	1	0	0	1	1	1	1	1	0	0	1	1	1	1	22	0	1	1	0	0	1
4	3.533	2.968	2014	4	0	4	0	2	11	1	1	0	36	1	1	1	1	1	1	0	1	1	1	1	1	1	1	1	1	0	0	1	1	1	1	1	0	0	1	1	1	1	22	0	1	1	1	0	1
5	3.533	2.968	2014	9	0	2	0	7	24	1	1	1	27	0	1	1	1	1	1	0	1	1	1	1	1	1	1	1	1	1	0	1	1	1	1	1	1	0	1	1	1	1	24	0	1	1	1	0	1
6	3.533	2.968	2014	8	0	3	0	1	12	3	1	1	11	0	1	1	1	1	1	1	1	1	1	1	1	1	1	1	1	1	1	1	1	1	1	1	1	1	1	0	1	1	26	1	1	1	0	0	1
7	3.533	2.968	2014	12	0	2	1	2	6	3	1	1	6	0	1	1	1	1	1	1	1	1	1	1	1	1	1	1	1	1	1	1	1	1	1	1	1	1	1	1	1	1	27	1	1	1	1	0	1
8	3.533	2.968	2013	6	0	1	0	2	7	3	1	1	30	0	0	1	1	1	1	0	1	1	0	1	1	1	0	1	1	0	1	1	1	0	1	1	0	1	1	1	1	1	21	0	1	1	0	0	1
9	3.533	2.968	2013	7	0	2	0	7	9	2	1	1	36	0	0	1	1	1	1	0	1	1	1	1	1	1	1	1	1	0	0	1	1	1	1	1	0	0	1	1	1	1	22	1	1	1	0	0	1
10	3.533	2.968	2013	7	0	1	1	2	8	3	4		19	0	0	1	1	1	1	0	1	1	0	0	1	1	0	1	1	1	0	0	1	0	1	1	1	0	1	1	1	1	19	0	1	1	0	0	1
11	3.533	2.968	2013	9	0	4	1	2	54	2	1	1	28	0	0	1	1	1	1	1	1	1	1	1	1	1	1	1	1	1	0	1	1	1	1	1	1	0	1	1	1	1	25	1	1	1	1	0	1
12	3.533	2.968	2013	7	0	3	0	2	23	3	2		36	0	0	1	1	1	1	0	1	1	1	1	1	1	1	1	1	1	0	1	1	1	1	1	1	1	1	1	1	1	25	0	1	1	1	0	1
13	3.533	2.968	2013	4	0	3	1	2	7	3	4		10	0	1	1	1	1	1	0	1	1	1	1	1	1	1	1	1	0	0	1	1	1	1	1	0	0	1	1	1	1	22	0	1	1	0	0	1
14	3.533	2.968	2013	4	0	3	0	7	3	1	1	0	25	0	1	1	1	1	1	0	1	1	1	1	1	1	1	1	1	1	1	1	1	1	1	1	1	0	1	0	1	1	24	0	1	1	1	0	1
15	3.533	2.968	2013	8	0	6	1	2	4	1	1	0	19	0	0	1	1	1	1	0	1	1	0	1	1	1	1	1	1	1	1	1	1	1	1	1	0	1	1	1	1	1	24	0	1	1	1	0	1
16	3.533	2.968	2013	5	0	1	0	2	6	3	1	1	25	0	0	0	1	1	1	0	1	1	0	1	1	1	1	1	1	0	1	1	1	1	1	1	0	1	1	1	1	1	22	0	1	1	0	0	1
17	3.533	2.968	2013	7	0	1	1	2	18	2	1	1	39	0	0	1	1	1	1	0	1	1	1	1	1	1	1	1	1	1	1	1	1	1	1	1	1	1	1	1	1	1	26	0	1	1	1	0	1
18	3.533	2.968	2012	5	1	2	0	2	8	3	2		45	0	0	1	1	1	1	0	1	1	1	1	1	1	1	1	1	0	0	1	1	1	1	1	0	0	1	1	1	1	22	0	1	1	1	0	1
19	3.533	2.968	2012	6	0	1	0	5	7	1	1	1	46	0	0	1	1	1	1	0	1	1	0	1	1	1	1	1	1	0	0	0	1	1	1	1	0	0	1	1	1	1	20	0	1	1	0	0	1
20	3.533	2.968	2012	6	0	1	0	2	6	3	2		13	0	0	1	1	1	1	0	1	1	1	1	1	1	1	1	1	1	0	1	1	1	1	1	1	0	1	1	1	1	24	0	1	1	1	0	1
21	3.533	2.968	2012	7	0	1	1	2	14	1	1	1	12	0	0	1	1	1	1	0	1	0	0	0	1	1	1	1	1	0	1	1	1	1	1	1	0	0	1	1	1	1	20	0	1	1	0	0	1
22	3.533	2.968	2012	4	0	3	0	2	14	3	2		28	0	0	1	1	1	1	0	1	1	0	1	1	1	1	1	1	0	1	1	1	1	1	1	0	1	1	1	1	1	23	0	1	1	0	0	1
23	3.533	2.968	2012	3	0	3	0	2	31	3	1	1	67	0	0	1	1	1	1	0	1	1	1	1	1	1	0	1	1	1	0	1	0	0	1	1	1	0	1	1	1	1	21	0	1	1	1	0	0
24	3.533	2.968	2012	6	0	3	0	4	4	1	1	1	49	0	0	1	1	1	1	0	1	1	0	1	1	1	1	1	1	0	0	0	1	1	1	1	0	0	1	1	1	1	20	0	1	1	1	0	1
25	3.533	2.968	2012	6	0	4	0	2	4	3	1	1	14	0	1	1	1	1	1	0	1	1	1	1	1	1	1	1	1	0	0	1	1	1	1	1	0	0	1	1	1	1	22	0	1	1	1	0	1
26	3.533	2.968	2012	7	1	5	1	2	16	3	2		28	0	0	1	1	1	1	0	1	1	0	1	1	1	1	1	1	0	0	1	1	1	1	1	0	0	1	1	1	1	21	0	1	1	1	0	1
27	3.533	2.968	2011	5	1	3	0	5	5	1	1	0	55	0	0	1	1	1	1	0	1	1	1	1	1	1	1	1	1	0	0	1	1	1	1	1	1	0	1	1	1	1	23	0	1	1	0	0	1
28	13.938	9.983	2015	12	0	10	0	2	22	2	1	1	32	0	0	1	1	1	1	0	1	1	1	1	1	1	1	1	1	0	0	1	1	1	1	1	0	1	1	1	1	1	23	0	1	1	1	0	1
29	13.938	9.983	2015	10	1	4	0	2	50	2	4		22	0	1	1	1	1	1	0	1	1	0	1	1	1	0	1	1	0	1	1	1	0	1	1	0	1	1	1	1	1	21	0	1	1	0	0	1
30	13.938	9.983	2015	9	0	5	1	2	26	3	4		18	0	0	1	1	1	1	0	1	1	1	1	1	1	0	1	1	1	1	1	1	1	1	1	1	1	1	1	1	1	25	0	1	1	1	0	1
31	13.938	9.983	2015	11	0	8	0	2	18	3	4		20	0	1	1	1	1	1	0	1	1	1	1	1	1	1	1	1	1	0	1	1	1	1	1	1	0	1	0	1	1	23	0	1	1	1	0	1
32	13.938	9.983	2015	6	1	5	0	2	16	3	2		47	0	1	1	1	1	1	0	1	1	1	1	1	1	1	1	1	1	1	1	1	1	1	1	1	1	1	1	1	1	26	0	1	1	0	0	1
33	13.938	9.983	2015	7	1	4	0	2	27	2	2		8	0	1	1	1	1	1	1	1	1	1	1	1	1	1	1	1	1	1	1	1	1	1	1	1	1	1	1	1	1	27	1	1	1	0	0	1
34	13.938	9.983	2015	4	1	8	0	7	9	2	1	1	12	0	1	1	1	1	1	0	1	1	1	1	1	1	1	1	1	0	0	1	1	1	1	1	0	0	1	1	1	1	22	0	1	1	0	0	1
35	13.938	9.983	2015	12	0	10	1	2	23	2	1	1	40	0	1	1	1	1	1	0	1	1	1	1	1	1	1	1	1	0	0	1	1	1	1	1	0	1	1	1	1	1	23	0	1	1	1	0	1
36	13.938	9.983	2015	5	0	5	1	2	14	3	2		48	0	0	1	1	1	1	0	1	1	1	1	1	1	1	1	1	1	1	1	1	1	1	1	1	1	1	0	1	1	25	0	1	1	0	0	1
37	13.938	9.983	2015	11	0	5	0	5	10	2	1	1	31	0	1	1	1	1	1	0	1	1	1	1	1	1	1	1	1	0	1	1	1	1	1	1	0	1	1	1	1	1	24	0	1	1	0	0	1
38	13.938	9.983	2015	10	0	10	0	7	69	1	1	1	59	0	0	1	1	1	1	0	1	1	1	1	1	1	1	1	1	1	0	1	1	1	1	1	1	0	1	1	1	1	24	0	1	1	0	0	1
39	13.938	9.983	2015	5	1	3	1	2	23	3	1	1	25	0	0	1	1	1	1	0	1	1	0	1	1	1	1	1	1	1	0	1	1	1	1	1	1	0	1	1	1	1	23	0	1	1	0	0	1
40	13.938	9.983	2015	6	1	4	1	2	8	3	4		22	0	0	1	1	1	1	0	1	1	0	1	1	1	1	1	1	1	1	1	1	1	1	1	1	1	1	1	1	1	25	0	1	1	1	0	1
41	13.938	9.983	2014	9	0	3	0	6	10	3	1	1	31	0	0	1	1	1	1	0	1	1	1	1	1	1	1	1	1	0	0	1	1	1	1	1	0	0	1	1	1	1	22	0	1	1	0	0	1
42	13.938	9.983	2014	6	0	2	0	2	13	2	4		36	0	0	1	1	1	1	0	1	1	1	1	1	1	0	1	1	1	1	1	1	0	1	1	1	1	1	1	1	1	24	0	1	1	0	0	1
43	13.938	9.983	2014	5	0	3	0	6	26	1	1	1	48	0	1	1	1	1	1	0	1	1	0	1	1	1	1	1	1	0	1	1	1	1	1	1	0	1	1	1	1	1	23	0	1	1	1	1	1
44	13.938	9.983	2014	11	1	6	0	2	9	1	1	0	95	0	0	1	1	1	1	1	1	1	1	1	1	1	1	1	1	1	1	1	1	1	1	1	1	1	1	1	1	1	27	1	1	1	1	1	1
45	13.938	9.983	2014	6	1	2	0	2	24	2	1	0	40	0	1	1	1	1	1	0	1	1	0	1	1	1	0	1	1	1	1	1	1	0	1	1	1	1	1	1	1	1	23	0	1	1	1	0	1
46	13.938	9.983	2014	4	1	7	0	2	51	3	3		23	0	0	1	1	1	1	0	1	1	1	1	1	1	0	1	1	1	1	1	1	0	1	1	1	1	1	1	1	1	24	0	1	1	0	1	1
47	13.938	9.983	2014	15	1	15	1	7	74	3	3		5	0	1	1	1	1	1	1	1	1	1	1	1	1	1	1	1	1	1	1	1	1	1	1	1	1	1	1	1	1	27	1	1	1	1	0	1
48	13.938	9.983	2014	10	0	4	0	2	9	2	1	1	44	0	1	1	1	1	1	0	1	1	1	1	1	1	1	1	1	0	0	1	1	1	1	1	0	0	1	1	1	1	22	0	1	1	0	0	1
49	13.938	9.983	2014	8	0	7	0	1	27	2	1	1	60	0	1	1	1	1	1	0	1	1	1	1	1	1	0	1	1	0	0	1	1	0	1	1	0	0	1	1	1	1	20	0	1	1	0	0	1
50	13.938	9.983	2013	6	1	7	0	2	13	1	1	0	32	0	0	1	1	1	1	0	1	1	1	1	1	1	1	1	1	1	1	1	1	1	1	1	1	1	1	1	1	1	26	0	1	1	1	1	1
51	13.938	9.983	2013	8	0	1	0	2	8	2	2		21	0	1	1	1	1	1	0	1	1	1	1	1	1	1	1	1	1	1	1	1	1	1	1	1	1	1	1	1	1	26	0	1	1	1	0	1
52	13.938	9.983	2013	5	0	3	0	2	10	3	2		61	0	0	1	1	1	1	0	1	1	1	1	1	1	1	1	1	0	0	1	1	1	1	1	0	0	1	0	1	1	21	0	1	1	0	0	1
53	13.938	9.983	2013	2	0	1	0	7	16	1	1	0	7	0	0	1	1	1	1	0	1	1	0	1	1	1	1	1	1	1	1	1	1	1	1	1	1	1	1	1	1	1	25	0	1	1	0	0	1
54	13.938	9.983	2013	14	0	14	1	2	9	3	2		86	0	0	1	1	1	1	0	1	1	1	1	1	1	0	1	1	0	1	1	1	0	1	1	0	1	1	0	1	1	21	0	1	1	1	0	1
55	13.938	9.983	2013	7	0	5	0	6	10	1	1	1	14	0	1	1	1	1	1	0	1	1	1	1	1	1	1	1	1	1	1	1	1	1	1	1	0	1	1	1	1	1	25	1	1	1	1	0	1
56	13.938	9.983	2012	4	0	4	0	7	9	1	1	1	92	0	0	1	1	1	1	0	1	1	0	1	1	1	1	1	1	0	0	1	1	1	1	1	0	0	1	1	1	1	21	0	1	1	1	0	1
57	13.938	9.983	2012	6	0	4	0	2	400	3	1	1	237	1	1	1	1	1	1	0	1	1	1	1	1	1	1	1	1	1	1	1	0	0	0	1	1	1	1	1	1	1	23	1	1	1	0	1	0
58	13.938	9.983	2012	14	0	12	0	2	11	2	1	1	48	0	1	1	1	1	1	0	1	1	1	1	1	1	0	1	1	0	0	1	1	0	1	1	0	0	1	1	1	1	20	0	1	1	0	0	1
59	13.938	9.983	2012	15	1	13	0	2	51	2	1	1	180	0	0	1	1	1	1	0	1	1	1	1	1	1	1	1	1	0	0	1	1	1	1	1	0	0	1	1	1	1	22	1	1	1	1	0	1
60	13.938	9.983	2012	17	1	13	0	2	41	3	1	1	189	0	0	1	1	1	1	0	1	1	1	1	1	1	1	1	1	0	0	1	1	1	1	1	0	0	1	1	1	1	22	1	1	1	1	0	1
61	13.938	9.983	2012	8	0	4	1	2	21	2	1	1	63	0	1	1	1	1	1	0	1	1	0	1	1	1	1	1	1	1	1	1	1	1	1	1	1	1	1	1	1	1	25	0	1	1	0	0	1
62	13.938	9.983	2012	4	0	3	0	7	10	1	1	0	53	0	1	1	1	1	1	0	1	1	0	1	1	1	1	1	1	0	1	1	1	1	1	1	0	1	1	1	1	1	23	1	1	1	1	1	1
63	13.938	9.983	2012	11	0	7	0	7	12	1	1	0	167	0	0	1	1	1	1	0	1	1	0	1	1	1	1	1	1	0	0	1	1	1	1	1	0	1	1	1	1	1	22	0	1	1	1	0	1
64	13.938	9.983	2012	14	1	12	0	2	33	2	1	1	299	0	0	1	1	1	1	0	1	1	1	1	1	1	1	1	1	0	0	1	1	1	1	1	0	0	1	1	1	1	22	1	1	1	1	0	1
65	13.938	9.983	2012	16	1	13	0	2	16	2	1	1	268	0	0	1	1	1	1	0	1	1	1	1	1	1	1	1	1	0	0	1	1	1	1	1	0	0	1	1	1	1	22	1	1	1	1	0	1
66	13.938	9.983	2012	7	0	1	0	2	27	2	1	1	57	0	1	1	1	1	1	0	1	1	0	1	1	1	1	1	1	1	1	1	1	1	1	1	1	1	1	1	1	1	25	1	1	1	1	0	1
67	13.938	9.983	2012	7	0	5	0	2	7	3	1	1	138	0	0	1	1	1	1	0	1	1	1	1	1	1	1	1	1	0	1	1	1	1	1	1	0	1	1	1	1	1	24	0	1	1	1	0	1
68	13.938	9.983	2011	9	1	2	0	2	43	3	3		103	0	0	1	1	1	1	0	1	1	1	1	1	1	1	1	1	1	1	1	1	1	1	1	1	1	1	1	1	1	26	0	1	1	0	0	1
69	13.938	9.983	2011	7	0	5	1	2	10	3	4		67	0	0	1	1	1	1	0	1	1	1	1	1	1	1	1	1	1	1	1	1	1	1	1	1	1	1	1	1	1	26	0	1	1	1	0	1
70	13.938	9.983	2011	8	1	7	0	4	4	2	1	1	178	0	0	1	1	1	1	0	1	1	0	1	1	1	0	1	1	0	1	1	1	0	1	1	0	1	1	1	1	1	21	0	1	1	0	0	1
71	13.938	9.983	2011	4	0	3	0	6	9	1	1	1	114	0	1	1	1	1	1	0	1	1	1	1	1	1	1	1	1	0	1	1	1	1	1	1	0	1	1	1	1	1	24	1	1	1	1	1	1
72	1.708	1.897	2015	7	0	2	1	2	7	3	1	1	2	0	1	1	1	1	1	0	1	1	0	1	1	1	1	1	1	0	0	1	1	1	1	1	0	0	1	1	1	1	21	0	1	1	1	0	1
73	1.708	1.897	2015	4	0	1	1	5	13	1	1	0	3	0	0	1	1	1	1	0	1	1	0	1	1	1	1	1	1	0	0	1	1	1	1	1	0	0	1	1	1	1	21	0	1	1	1	0	1
74	1.708	1.897	2015	9	1	3	1	5	14	2	1	1	6	0	0	1	1	1	1	0	1	1	1	1	1	1	1	1	1	0	0	1	1	1	1	1	0	0	1	1	1	1	22	0	1	1	0	0	1
75	1.708	1.897	2015	7	0	3	1	2	13	3	4		1	0	1	1	1	1	1	0	1	1	0	1	1	1	1	1	1	1	0	1	1	1	1	1	1	0	1	1	1	1	23	0	1	1	1	0	1
76	1.708	1.897	2015	8	0	3	0	5	21	1	1	0	1	0	0	1	1	1	1	0	1	1	1	1	1	1	1	1	1	1	1	1	1	1	1	1	1	1	1	1	1	1	26	0	1	1	0	0	1
77	1.708	1.897	2014	4	0	1	0	7	8	2	1	1	7	0	0	1	1	1	1	0	1	1	1	1	1	1	1	1	1	0	1	1	1	1	1	1	1	1	1	1	1	1	25	0	1	1	1	0	1
78	1.708	1.897	2014	7	0	1	1	7	31	1	1	1	15	0	0	1	1	1	1	0	1	1	0	1	1	1	1	1	1	1	0	1	1	1	1	1	1	0	1	1	1	1	23	0	1	1	1	0	1
79	1.708	1.897	2014	10	0	2	0	7	9	2	1	1	13	0	0	1	1	1	1	0	1	1	1	1	1	1	1	1	1	0	0	1	1	1	1	1	0	0	1	1	1	1	22	0	1	1	1	0	1
80	1.708	1.897	2014	7	0	2	0	2	10	3	1	1	9	0	1	1	1	1	1	0	1	1	1	1	1	1	1	1	1	1	0	1	1	1	1	1	1	0	1	1	1	1	24	0	1	1	1	0	1
81	1.708	1.897	2014	11	0	8	0	2	7	2	1	1	6	0	0	1	1	1	1	0	1	1	0	1	1	1	1	1	1	0	0	1	1	1	1	1	0	1	1	1	1	1	22	0	1	1	0	1	1
82	1.708	1.897	2013	6	0	1	0	5	9	2	1	1	17	0	0	1	1	1	1	0	1	1	0	1	1	1	1	1	1	0	1	1	1	1	1	1	0	1	1	1	1	1	23	0	1	1	1	0	1
83	1.708	1.897	2013	7	0	2	0	5	4	1	1	1	15	0	0	1	1	1	1	0	1	1	1	1	1	1	1	1	1	1	1	1	1	1	1	1	1	1	1	1	1	1	26	1	1	1	1	0	1
84	1.708	1.897	2013	5	0	3	0	7	6	1	1	1	41	0	0	1	1	1	1	0	1	1	0	1	1	1	1	1	1	0	0	1	1	1	1	1	0	0	1	1	1	1	21	0	1	1	1	0	1
85	1.708	1.897	2013	7	0	3	0	2	9	3	1	1	17	0	0	1	1	1	1	0	1	1	1	1	1	1	1	1	1	0	0	1	1	1	1	1	0	0	1	1	1	1	22	0	1	1	0	0	1
86	1.708	1.897	2013	6	0	1	0	2	9	3	1	1	10	0	0	1	1	1	1	0	1	1	0	1	1	1	1	1	1	1	0	1	1	1	1	1	0	0	1	1	1	1	22	0	1	1	0	0	1
87	1.708	1.897	2013	6	0	8	0	2	8	3	1	1	16	0	1	1	1	1	1	0	1	1	0	1	1	1	1	1	1	0	0	1	1	1	1	1	0	1	1	1	1	1	22	0	1	1	1	1	1
88	1.708	1.897	2012	6	0	2	0	7	5	1	1	1	18	0	0	1	1	1	1	0	1	1	1	1	1	1	1	1	1	0	0	1	1	1	1	1	0	0	1	1	1	1	22	0	1	1	1	0	1
89	1.708	1.897	2012	4	0	2	0	5	3	2	1	1	22	0	0	1	1	1	1	0	1	1	0	1	1	1	1	1	1	0	1	1	1	1	1	1	0	1	1	1	1	1	23	0	1	1	1	0	1
90	1.708	1.897	2012	5	0	7	0	5	9	3	1	1	84	0	0	1	1	1	1	0	1	1	0	1	1	1	1	1	1	0	0	1	1	1	1	1	0	0	1	1	1	1	21	0	1	1	1	0	1
91	1.708	1.897	2012	6	0	2	1	1	9	2	1	1	57	0	0	1	1	1	1	0	1	1	0	1	1	1	1	1	1	1	0	1	1	1	1	1	1	0	1	1	1	1	23	0	1	1	0	0	1
92	1.708	1.897	2012	3	0	1	0	2	6	2	1	1	7	0	0	1	1	1	1	0	1	1	0	1	1	1	0	1	1	0	1	1	1	0	1	1	0	1	1	1	1	1	21	0	1	1	0	0	1
93	4.471	3.902	2015	7	0	2	1	1	8	1	1	0	4	0	1	1	1	1	1	0	1	1	1	1	1	1	1	1	1	1	1	1	1	1	1	1	1	1	1	1	1	1	26	0	1	1	1	0	1
94	4.471	3.902	2015	5	0	3	0	2	24	3	4		0	0	0	1	1	1	1	0	1	1	0	1	1	1	1	1	1	1	1	1	1	0	1	1	1	1	1	1	1	1	24	0	1	1	1	0	1
95	4.471	3.902	2015	5	0	2	0	6	21	1	1	1	8	0	1	1	1	1	1	0	1	1	0	1	1	1	1	1	1	1	0	1	1	1	1	1	1	0	1	1	1	1	23	0	1	1	0	1	1
96	4.471	3.902	2015	4	0	1	0	4	22	3	1	1	2	0	0	1	1	1	1	0	1	1	1	1	1	1	1	1	1	0	0	1	1	1	1	1	0	0	1	1	1	0	21	0	1	1	1	0	1
97	4.471	3.902	2015	6	1	2	0	1	4	1	1	0	7	0	0	1	1	1	1	0	1	1	0	1	1	1	1	1	1	0	0	1	1	1	1	1	0	0	1	1	1	0	20	1	1	1	1	0	1
98	4.471	3.902	2015	10	0	4	0	1	6	1	1	0	1	0	0	1	1	1	1	0	1	1	0	1	1	1	1	1	1	0	1	0	0	0	1	1	0	1	1	1	1	0	19	0	1	1	0	0	1
99	4.471	3.902	2014	3	0	2	0	2	13	3	1	1	38	0	1	1	1	1	1	0	1	1	1	1	1	1	1	1	1	1	1	1	1	1	1	1	1	1	1	1	1	1	26	0	1	1	1	0	1
100	4.471	3.902	2014	7	0	5	0	7	13	2	3		11	0	0	1	1	1	1	0	1	1	1	1	1	1	1	1	1	0	0	1	1	1	1	1	0	0	1	1	1	1	22	0	1	1	1	0	1
101	4.471	3.902	2014	3	1	1	0	7	10	1	1	0	12	0	0	1	1	1	1	0	1	1	1	1	1	1	1	1	1	0	0	1	1	1	1	1	0	1	1	1	1	0	22	0	1	1	0	0	1
102	4.471	3.902	2013	5	0	2	1	2	31	2	1	1	19	0	1	1	1	1	1	0	1	1	1	1	1	1	1	1	1	1	1	1	1	1	1	1	1	1	1	1	1	1	26	0	1	1	1	0	1
103	4.471	3.902	2013	5	1	2	0	5	7	3	1	1	18	0	0	1	1	1	1	0	1	1	1	1	1	1	1	1	1	1	1	1	1	1	1	1	1	1	1	1	1	0	25	0	1	1	0	0	1
104	4.471	3.902	2013	4	1	2	0	8	5	1	1	0	8	0	0	1	1	1	1	0	1	1	1	1	1	1	1	1	1	1	0	1	1	1	1	1	0	1	1	1	1	0	23	0	1	1	1	0	1
105	4.471	3.902	2013	2	0	2	0	1	22	3	3		44	0	0	1	1	1	1	0	0	1	0	1	1	1	0	1	1	0	0	1	1	0	1	1	0	0	1	1	1	1	18	0	0	0	0	0	1
106	4.471	3.902	2013	13	0	3	1	5	9	1	1	1	13	0	1	1	1	1	1	0	1	1	1	1	1	1	1	1	1	1	0	1	1	1	1	1	1	0	1	1	1	1	24	1	1	1	0	0	1
107	4.471	3.902	2013	4	0	2	1	7	7	1	1	0	25	0	0	1	1	1	1	0	1	1	1	1	1	1	1	1	1	1	1	1	1	1	1	1	1	1	1	1	1	1	26	0	1	1	1	0	1
108	4.471	3.902	2013	5	0	5	0	8	16	1	1	0	48	0	1	1	1	1	1	0	1	1	1	1	1	1	1	1	1	1	0	1	1	1	1	1	0	0	1	1	1	1	23	0	1	1	1	0	1
109	4.471	3.902	2012	5	0	4	0	4	14	3	1	1	35	0	0	1	1	1	1	0	1	1	0	1	0	1	1	1	1	0	0	1	1	1	1	1	0	0	1	1	1	1	20	0	1	1	0	0	1
110	4.471	3.902	2012	6	1	4	1	2	17	3	2		56	0	0	1	1	1	1	0	1	1	1	1	1	1	0	1	1	1	1	1	0	0	1	1	1	1	1	1	1	1	23	0	1	1	1	0	0
111	4.471	3.902	2012	8	1	3	0	2	27	3	4		53	0	0	1	1	1	1	0	1	1	0	1	1	1	0	1	1	1	0	1	1	0	1	1	1	0	1	1	1	1	21	0	1	1	0	0	1
112	4.471	3.902	2012	5	0	2	0	7	14	3	1	1	26	0	0	1	1	1	1	0	1	1	0	1	1	1	0	1	1	0	0	1	1	0	1	1	0	0	1	1	1	1	19	0	1	1	0	0	0
113	4.471	3.902	2012	6	0	1	1	5	9	1	1	0	18	0	1	1	1	1	1	0	1	1	0	1	1	1	1	1	1	1	1	1	1	1	1	1	1	1	1	1	1	1	25	0	1	1	1	0	1
114	4.471	3.902	2012	11	1	4	1	2	36	2	1	1	143	0	1	1	1	1	1	0	1	1	0	1	1	1	1	1	1	0	1	1	1	1	1	1	0	1	1	1	1	1	23	0	1	1	0	0	1
115	4.471	3.902	2011	5	1	4	0	5	4	1	1	0	49	0	1	1	1	1	1	0	1	1	0	1	1	1	1	1	1	1	0	1	1	1	1	1	0	0	1	1	1	0	21	0	1	1	1	0	1
116	4.471	3.902	2011	9	1	2	0	5	8	1	1	1	32	0	0	1	1	1	1	0	1	1	0	1	1	1	1	1	1	0	0	1	1	1	1	1	1	0	1	1	1	1	22	0	1	1	1	0	1
117	4.471	3.902	2011	7	0	1	0	5	16	1	1	1	38	0	0	1	1	1	1	0	1	1	0	1	1	1	1	1	1	0	1	0	0	1	1	1	0	1	1	1	1	1	21	0	1	1	1	0	0
118	2.188	2.273	2015	7	0	3	0	1	13	3	3		1	0	0	1	1	1	1	0	1	1	0	1	1	1	1	1	1	1	0	1	1	1	1	1	1	0	1	1	1	1	23	0	1	1	0	0	1
119	2.188	2.273	2015	4	1	4	0	7	5	1	1	0	5	0	0	1	1	1	1	0	1	1	0	1	1	1	1	1	1	0	0	1	1	1	1	1	0	0	1	1	1	1	21	0	1	1	1	0	1
120	2.188	2.273	2015	7	0	1	1	7	10	3	1	0	1	0	0	1	1	1	1	0	1	1	0	1	1	1	0	1	1	1	1	1	1	0	1	1	1	0	1	1	1	1	22	0	1	1	1	0	1
121	2.188	2.273	2015	8	0	6	1	5	26	1	1	0	3	0	1	1	0	1	1	0	1	1	1	1	0	1	0	1	1	1	1	1	1	0	1	1	1	1	1	1	1	1	22	0	0	1	0	0	1
122	2.188	2.273	2015	6	0	4	0	4	6	3	1	1	1	0	1	1	1	1	1	0	1	1	0	1	1	1	0	1	1	1	0	1	1	0	1	1	1	1	1	1	1	1	22	1	1	0	0	0	1
123	2.188	2.273	2015	4	1	4	0	4	31	3	1	1	4	0	0	1	1	1	1	0	1	1	0	1	1	1	0	1	1	0	0	1	1	0	1	1	0	0	1	1	1	1	19	0	1	1	0	1	1
124	2.188	2.273	2015	10	0	1	0	5	10	2	1	1	1	0	1	1	1	1	1	0	1	1	0	1	1	1	1	1	1	1	0	1	1	1	1	1	1	0	1	1	1	1	23	0	1	1	0	0	1
125	2.188	2.273	2015	7	0	1	1	1	8	1	1	1	3	0	0	1	1	1	1	0	1	1	0	1	1	1	1	1	1	0	0	1	1	1	1	1	0	0	1	1	1	1	21	0	1	1	1	0	1
126	2.188	2.273	2015	8	0	1	1	2	10	2	1	1	2	0	1	1	1	1	1	0	1	1	1	1	1	1	1	1	1	0	1	1	1	1	1	1	0	1	1	1	1	1	24	0	1	1	0	0	1
127	2.188	2.273	2015	8	0	1	1	7	6	1	1	0	0	0	0	1	1	1	1	0	1	1	0	1	1	1	1	1	1	0	0	1	1	1	1	1	0	0	1	1	1	1	21	0	1	1	0	0	1
128	2.188	2.273	2014	7	0	1	1	7	4	1	1	0	9	0	0	1	1	1	1	0	1	1	1	1	1	1	1	1	1	1	0	1	0	1	1	1	1	0	1	0	1	1	22	0	1	1	0	0	0
129	2.188	2.273	2014	8	0	2	0	7	18	1	1	0	14	0	0	1	1	1	1	0	1	1	0	1	1	1	1	1	1	0	0	1	1	1	1	1	0	0	1	1	1	1	21	0	1	1	0	0	1
130	2.188	2.273	2014	4	1	2	0	7	9	3	1	1	15	0	0	1	1	1	1	0	1	1	0	1	1	1	1	1	1	1	0	1	1	1	1	1	1	0	1	1	1	1	23	0	1	1	0	0	1
131	2.188	2.273	2013	5	0	2	0	7	15	1	1	0	2	0	0	1	1	1	1	0	1	1	0	1	1	1	1	1	1	1	1	1	1	1	1	1	1	1	1	1	1	1	25	0	1	1	1	0	1
132	2.188	2.273	2013	6	1	6	1	2	8	1	1	0	15	0	0	1	1	1	1	0	1	1	1	1	1	1	1	1	1	1	1	1	1	1	1	1	1	1	1	1	1	1	26	0	1	1	1	0	1
133	2.188	2.273	2013	6	0	1	1	7	8	1	1	0	12	0	0	1	1	1	1	0	1	1	0	1	1	1	1	1	1	0	0	1	1	1	1	1	0	0	1	1	1	1	21	0	1	1	1	0	1
134	2.188	2.273	2012	5	0	1	0	7	4	1	1	0	6	0	0	1	1	1	1	0	1	1	1	1	1	1	0	1	1	1	0	1	1	1	1	1	0	1	1	1	1	0	22	0	1	1	0	0	1
135	2.188	2.273	2012	7	0	3	0	7	7	3	1	0	20	0	0	1	1	1	1	0	1	1	0	1	1	1	0	1	1	0	0	1	1	1	1	1	0	0	1	1	1	1	20	0	1	1	0	0	1
136	2.188	2.273	2012	8	0	2	0	1	14	3	1	1	22	0	0	1	1	1	1	0	1	1	0	1	1	1	0	1	1	0	1	1	1	0	1	1	1	1	1	1	1	1	22	0	1	1	1	0	1
137	2.188	2.273	2012	7	0	4	0	7	5	1	1	0	23	0	0	1	1	1	1	0	1	1	1	1	1	1	1	1	1	0	1	1	1	1	1	1	0	1	1	1	1	1	24	0	1	1	1	0	1
138	2.188	2.273	2011	8	0	1	0	5	14	1	1	1	24	0	0	1	1	1	1	0	1	1	0	1	1	1	1	1	1	0	0	1	1	1	1	1	0	0	1	1	1	0	20	0	1	1	0	0	1
139	2.188	2.273	2011	8	0	4	0	5	13	1	1	1	38	0	0	1	1	1	1	0	1	1	0	1	1	1	0	1	1	1	1	1	1	0	1	1	1	1	1	1	1	0	22	0	1	1	0	0	1
140	2.188	2.273	2011	4	0	1	1	7	11	1	1	0	57	0	0	1	1	1	1	0	1	1	1	1	1	1	0	1	1	1	1	1	1	0	1	1	0	1	1	1	1	1	23	0	1	1	1	0	0
141	2.188	2.273	2011	5	0	2	0	2	16	3	3		15	0	0	1	1	1	1	0	1	1	0	1	1	1	0	1	1	1	1	1	1	0	1	1	1	1	1	1	1	0	22	0	1	1	0	0	1
142	2.188	2.273	2011	9	1	4	1	2	18	3	3		36	0	0	1	1	1	1	0	1	1	1	1	1	1	0	1	1	1	1	1	1	0	1	1	1	1	1	1	1	1	24	0	1	0	1	0	1
143	2.768	3.159	2015	9	0	1	1	2	6	1	1	0	2	0	0	1	1	1	1	0	1	1	0	1	1	1	1	1	1	1	1	1	1	1	1	1	1	1	1	1	1	1	25	0	1	1	1	0	1
144	2.768	3.159	2014	9	1	3	1	2	40	2	4		8	0	0	1	1	1	1	0	1	1	0	1	1	1	1	1	1	1	1	1	1	1	1	1	1	1	1	1	1	1	25	0	1	1	1	0	1
145	2.768	3.159	2014	3	0	3	0	2	11	3	1	1	3	0	1	1	1	1	1	0	1	1	0	1	1	1	0	1	1	1	0	1	1	0	1	1	1	0	1	1	1	0	20	0	1	1	1	0	1
146	2.768	3.159	2014	6	0	1	1	2	26	3	4		2	0	1	1	1	1	1	0	1	1	0	1	1	1	1	1	1	1	1	1	1	1	1	1	1	1	1	1	1	1	25	0	1	1	0	0	1
147	2.768	3.159	2014	8	0	2	0	2	40	3	4		23	0	0	1	1	1	1	0	1	1	0	1	1	1	1	1	1	0	0	1	1	1	1	1	0	0	1	1	1	0	20	0	1	1	1	0	1
148	2.768	3.159	2013	5	1	2	0	2	6	3	4		4	0	0	1	1	1	1	0	1	1	0	1	1	1	0	1	1	0	0	1	1	0	1	1	0	0	1	1	1	0	18	0	1	1	0	0	1
149	2.666	2.893	2015	6	0	2	0	7	7	2	1	1	9	0	0	1	1	1	1	0	1	1	0	1	1	1	1	1	1	0	0	1	1	1	1	1	0	0	1	1	1	1	21	0	1	1	0	0	1
150	2.666	2.893	2015	9	1	3	0	2	11	3	1	1	5	0	1	1	1	1	1	0	1	1	0	1	1	1	0	1	1	0	0	1	1	0	1	1	0	0	1	0	1	0	17	0	1	1	0	0	1
151	2.666	2.893	2015	4	0	2	1	7	27	3	1	1	8	0	0	1	1	1	1	0	1	1	1	1	1	1	0	1	1	1	0	1	1	0	1	1	1	0	1	1	1	1	22	0	1	1	0	0	1
152	2.666	2.893	2015	11	0	7	0	7	9	1	1	1	1	0	0	1	1	1	1	0	1	1	0	1	1	1	1	1	1	1	0	1	1	1	1	1	1	0	1	1	1	1	23	0	1	1	0	0	1
153	2.666	2.893	2015	2	1	2	1	7	24	3	3		0	0	0	1	1	1	1	0	1	1	0	1	1	1	1	1	1	1	1	1	1	1	1	1	1	1	1	1	1	1	25	0	1	1	1	0	1
154	2.666	2.893	2015	4	0	2	1	1	10	3	1	1	2	0	1	1	1	1	1	0	1	1	0	1	1	1	0	1	1	0	0	1	1	0	1	1	0	0	1	1	1	1	19	0	1	1	0	0	1
155	2.666	2.893	2015	10	0	3	0	2	13	2	1	0	6	0	0	1	1	1	1	0	1	1	1	1	1	1	1	1	1	0	1	1	1	1	1	1	0	1	1	1	1	1	24	0	1	0	0	0	1
156	2.666	2.893	2015	6	0	2	0	7	5	3	3		1	0	0	1	1	1	1	0	1	1	1	1	1	1	1	1	1	0	0	1	1	1	1	1	0	0	1	1	1	1	22	0	1	1	0	0	1
157	2.666	2.893	2014	2	0	2	0	7	11	1	1	0	9	0	0	1	1	1	1	0	1	1	0	1	1	1	1	1	1	1	0	1	1	1	1	1	1	0	1	1	1	1	23	0	1	1	0	0	1
158	2.666	2.893	2013	8	1	2	0	5	15	1	1	1	1	0	1	1	1	1	1	0	1	1	0	1	1	1	1	1	1	1	0	1	1	1	1	1	1	0	1	1	1	1	23	0	1	1	0	0	1
159	2.666	2.893	2013	8	0	4	0	2	5	1	1	0	16	0	1	1	1	1	1	0	1	1	1	1	1	1	1	1	1	1	0	1	1	1	1	1	1	0	1	1	1	1	24	0	1	1	1	0	1
160	2.666	2.893	2013	5	0	1	1	2	10	3	3		19	0	0	1	1	1	1	0	1	1	1	1	1	1	0	1	1	1	0	1	1	0	1	1	1	0	1	1	1	1	22	0	1	1	0	0	1
161	0.898	0.898	2015	6	0	1	1	1	5	2	1	0	2	0	0	1	1	1	1	1	1	1	0	1	1	1	1	1	1	1	0	1	1	1	1	1	1	0	1	1	1	1	24	1	1	1	1	0	1
162	0.898	0.898	2011	5	1	3	0	1	27	2	1	0	32	0	0	1	1	1	1	0	1	1	1	1	1	1	1	1	1	0	0	1	1	1	1	1	0	0	1	1	1	1	22	0	1	1	1	0	1
163	2.873	2.549	2015	4	0	4	1	7	4	3	1	1	0	0	0	1	1	1	1	0	1	1	1	1	1	1	0	1	1	1	0	1	1	0	1	1	1	0	1	1	1	1	22	0	1	1	0	0	1
164	2.873	2.549	2015	4	0	1	0	7	8	1	1	0	8	0	0	1	1	1	1	0	1	1	0	1	1	1	1	1	1	0	0	1	1	1	1	1	1	0	1	1	1	1	22	0	1	1	0	0	1
165	2.873	2.549	2012	2	0	1	0	7	16	2	1	0	61	0	0	1	1	1	1	0	1	1	0	1	1	1	1	1	1	0	0	1	1	1	1	1	0	0	1	1	1	1	21	0	1	1	1	0	1
166	1	1	2015	7	0	2	1	5	8	1	1	1	2	0	0	1	1	1	1	0	1	1	0	1	1	1	1	1	1	0	0	1	1	1	1	1	0	0	1	1	1	1	21	0	1	1	0	0	1
167	1	1	2015	6	0	2	0	5	7	2	1	1	2	0	1	1	1	1	1	1	1	1	1	1	1	1	1	1	1	0	1	1	1	1	1	1	0	1	1	1	1	1	25	1	1	1	1	0	1
168	1	1	2015	9	0	1	1	5	12	2	1	1	0	0	0	1	1	1	1	0	1	1	1	1	1	1	1	1	1	1	0	1	1	1	1	1	1	0	1	1	1	1	24	0	1	1	0	0	1
169	1	1	2015	12	0	2	1	5	14	2	1	1	1	0	0	1	1	1	1	0	1	1	0	1	1	1	1	1	1	0	0	1	1	1	1	1	0	0	1	1	1	1	21	0	1	1	0	1	1
170	1	1	2015	8	0	1	1	5	14	3	1	0	2	0	0	1	1	1	1	0	1	1	0	1	1	1	1	1	1	0	0	1	1	1	1	1	0	0	1	1	1	1	21	0	1	1	1	0	1
171	1	1	2015	6	0	1	0	5	7	3	3		0	0	0	1	1	1	1	0	1	1	0	1	1	1	0	1	1	1	1	1	1	0	1	1	1	1	1	1	1	1	23	0	1	1	0	0	1
172	1	1	2015	7	0	1	0	5	5	3	3		0	0	0	1	1	1	1	0	1	1	0	1	1	1	0	1	1	1	1	1	1	0	1	1	1	1	1	1	1	1	23	0	1	1	1	0	1
173	1	1	2014	9	0	1	0	5	9	2	1	1	5	0	0	0	1	1	1	0	1	1	1	1	1	1	1	1	1	1	1	1	1	1	1	1	1	1	1	1	1	1	25	0	1	1	1	0	1
174	1	1	2014	8	0	1	0	5	8	2	1	1	2	0	1	1	1	1	1	0	1	1	0	1	1	1	1	1	1	0	0	1	1	1	1	1	1	0	1	1	1	1	22	0	1	1	0	0	1
175	1	1	2014	6	0	2	0	5	7	2	1	1	2	0	0	1	1	1	1	0	1	1	0	1	1	1	1	1	1	0	1	1	1	1	1	1	0	1	1	1	1	1	23	0	1	1	0	0	1
176	1	1	2014	7	0	3	0	5	20	3	3		8	0	0	1	1	1	1	0	1	1	1	1	1	1	1	1	1	1	1	1	1	1	1	1	1	1	1	1	1	1	26	0	1	1	0	0	1
177	1	1	2013	7	0	1	0	5	4	1	1	1	3	0	0	1	1	1	1	0	1	1	1	1	1	1	1	1	1	0	0	1	1	1	1	1	0	0	1	1	1	1	22	0	1	1	1	0	1
178	1	1	2013	4	0	1	1	5	12	2	1	1	11	0	0	1	1	1	1	0	1	1	1	1	1	1	1	1	1	0	1	1	1	1	1	1	0	1	1	1	1	1	24	0	1	1	1	0	1
179	1	1	2013	4	0	3	0	5	5	1	1	0	2	0	1	1	1	1	1	0	1	1	1	1	1	1	1	1	1	1	1	1	1	1	1	1	1	1	1	1	1	1	26	0	1	1	1	0	1
180	1	1	2012	4	0	1	0	5	15	1	1	1	16	0	0	1	1	1	1	0	1	1	1	1	1	1	1	1	1	0	0	1	1	1	1	1	0	0	1	1	1	0	21	0	1	1	0	0	1
181	1	1	2012	8	1	3	0	5	7	2	1	0	16	0	0	1	1	1	1	0	1	1	0	1	1	1	0	1	1	0	0	1	1	0	1	1	0	0	1	0	1	0	17	0	1	1	0	0	1
182	1	1	2012	9	1	3	0	5	6	2	1	1	14	0	0	1	1	1	1	0	1	1	0	1	1	1	1	1	1	1	0	1	1	1	1	1	1	0	1	0	1	0	21	0	1	1	0	0	1
183	1	1	2011	6	1	1	0	5	14	1	1	1	40	0	0	1	1	1	1	0	1	1	1	1	1	1	1	1	1	0	1	1	1	1	1	1	0	1	1	1	1	0	23	0	1	1	1	0	1
[truncated: 25 more columns]
